# Supplementary material for: Using experimental results of protein design to guide biomolecular energy-function development
Source: PLoS Comput Biol. 2026 Apr 22;22(4):e1014215. doi: 10.1371/journal.pcbi.1014215 (PMC13124059; doi:10.1371/journal.pcbi.1014215)
Supplement: S1 Table — See https://github.com/Haddox/design_guided_optE/tree/main/designs_and_xtals for PDBs for each design model and its corresponding crystal structure, named according to this table. Most designs in the table have helical topologies, though a few have mixed α/β topologies, and one is a β barrel. (XLSX) [file pcbi.1014215.s002.xlsx]

## Sheet: Sheet1
study	type of design	name of design	PDB ID of crystal structure
Chen et al., 2019, Nature	helical heterodimer	DHD127	6DLM
		DHD131	6DKM
Hicks et al., 2022, PNAS	helical homodimer	D_3_212	7RMX
		D_3_633	7RKC
Brunette et al., 2015, Nature	helical repeat protein	DHR4	5CWB
		DHR76	5CWO
Xu et al., 2020, Nature	helical transmembrane pore	WSHC6	6TMS
Boyken et al., 2016, Science	helical homotrimer	5L6HC3_1	5IZS
Lajoie et al., 2020, Science	helical bundle	6AYYA	7JH5
Huddy et al., 2024, Nature	helical bundle	TH_T6 (THR1)	8G9J
	helical bundle	TH_8_NSR (THR2)	8G9K
Wu et al., 2023, Nature	peptide binder	RPB_PLP3_R6–PLPx6	7UE2
Sahtoe et al., 2022, Science	heterodimer with both alpha helices and beta strands	LHD29	6WMK
Basanta et al., PNAS, 2020	NTF2 with both alpha helices and beta strands	BBM2nHm0589	6W3D
		CAV1	6W3W
		MC2_7	6W40
Dou et al., Nature, 2018	beta barrel	BB1	6D0T
