# Supplementary material for: Using experimental results of protein design to guide biomolecular energy-function development
Source: PLoS Comput Biol. 2026 Apr 22;22(4):e1014215. doi: 10.1371/journal.pcbi.1014215 (PMC13124059; doi:10.1371/journal.pcbi.1014215)
Supplement: S2 Table — (XLSX) [file pcbi.1014215.s003.xlsx]

## Sheet: Sheet1
parameter		original value	new value
	fa_rep	0.55	0.6191
radius	CH0	2.012	2.04
	CH1	2.012	2.01
	CH2	2.012	2.01
	CH3	2.012	2.06
	aroC	2.016	2.02
	Hapo	1.421	1.45
	Haro	1.375	1.41
well depth	CH0	0.063	0.075
	CH1	0.063	0.062
	CH2	0.063	0.064
	CH3	0.063	0.064
	aroC	0.069	0.07
	Hapo	0.022	0.021
	Haro	0.016	0.021
